# Supplementary material for: False beliefs can bootstrap cooperative communities through social norms
Source: Evol Hum Sci. 2021 Jun 14;3:e36. doi: 10.1017/ehs.2021.30 (PMC10427330; doi:10.1017/ehs.2021.30)
Supplement: Supplementary file 1 [file S2513843X2100030Xsup001.zip]

Archive with 4 entries (3 files):
- S2513843X2100030Xsup001/SI.bbl
- S2513843X2100030Xsup001/SI.pdf
- S2513843X2100030Xsup001/SI.tex
- S2513843X2100030Xsup001/
