# Supplementary material for: False beliefs can bootstrap cooperative communities through social norms
Source: Evol Hum Sci. 2021 Jun 14;3:e36. doi: 10.1017/ehs.2021.30 (PMC10427330; doi:10.1017/ehs.2021.30)
Supplement: Supplementary file 1 [file S2513843X2100030Xsup001.zip › S2513843X2100030Xsup001/SI.bbl]

\begin{thebibliography}{}

\bibitem [\protect \citeauthoryear {%
Strahilevitz%
}{%
Strahilevitz%
}{%
{\protect \APACyear {2003}}%
}]{%
strahilevitz03}
\APACinsertmetastar {%
strahilevitz03}%
\begin{APACrefauthors}%
Strahilevitz, L\BPBI J.%
\end{APACrefauthors}%
\unskip\
\newblock
\APACrefYearMonthDay{2003}{}{}.
\newblock
{\BBOQ}\APACrefatitle {Charismatic code, social norms, and the emergence of
  cooperation on the file-swapping networks} {Charismatic code, social norms,
  and the emergence of cooperation on the file-swapping networks}.{\BBCQ}
\newblock
\APACjournalVolNumPages{Virginia Law Review}{}{}{505--595}.
\PrintBackRefs{\CurrentBib}

\bibitem [\protect \citeauthoryear {%
Traxler%
\ \BBA {} Spichtig%
}{%
Traxler%
\ \BBA {} Spichtig%
}{%
{\protect \APACyear {2011}}%
}]{%
traxler11}
\APACinsertmetastar {%
traxler11}%
\begin{APACrefauthors}%
Traxler, C.%
\BCBT {}\ \BBA {} Spichtig, M.%
\end{APACrefauthors}%
\unskip\
\newblock
\APACrefYearMonthDay{2011}{}{}.
\newblock
{\BBOQ}\APACrefatitle {Social norms and the indirect evolution of conditional
  cooperation} {Social norms and the indirect evolution of conditional
  cooperation}.{\BBCQ}
\newblock
\APACjournalVolNumPages{Journal of Economics}{102}{3}{237--262}.
\PrintBackRefs{\CurrentBib}

\end{thebibliography}
