# Supplementary material for: False beliefs can bootstrap cooperative communities through social norms
Source: Evol Hum Sci. 2021 Jun 14;3:e36. doi: 10.1017/ehs.2021.30 (PMC10427330; doi:10.1017/ehs.2021.30)
Supplement: Supplementary file 1 [file S2513843X2100030Xsup001.zip › S2513843X2100030Xsup001/SI.tex]

\documentclass[12pt]{article}

\usepackage[export]{adjustbox}
\usepackage{amsmath}
\usepackage{amssymb}
\usepackage{amsthm}
\usepackage{authblk}
\usepackage{blkarray}
\usepackage{bm}
\usepackage{booktabs}
\usepackage{calc}
\usepackage[makeroom]{cancel}
\usepackage{caption}
\usepackage{cases}
\usepackage{cuted}
\usepackage{dcolumn}
\usepackage{dsfont}
\usepackage{enumitem}
\usepackage{float}
\usepackage[margin=1in]{geometry}
\usepackage{graphicx}
\usepackage{hyperref}
\usepackage[utf8]{inputenc}
\usepackage{listings}
\usepackage{lineno}
%     \linenumbers
\usepackage{mathrsfs}
\usepackage{mathtools}
% \usepackage[protrusion=true,expansion=true]{microtype}
\usepackage{multicol}
\usepackage[natbibapa]{apacite}
\usepackage{natbib}
%\usepackage{pgfplots}
%\usepackage{pgf}
%\usepackage{rotating}
%\usepackage{setspace}
%    \onehalfspacing
\usepackage{subcaption}
\usepackage{tikz}
    \usetikzlibrary{positioning}
\usepackage{tikzsymbols}
\usepackage{tkz-base}
\usepackage{widetext}
\usepackage{xfrac}
\usepackage{csquotes}
\MakeOuterQuote{"}

\newcommand*\patchAmsMathEnvironmentForLineno[1]{%
  \expandafter\let\csname old#1\expandafter\endcsname\csname #1\endcsname
  \expandafter\let\csname oldend#1\expandafter\endcsname\csname end#1\endcsname
  \renewenvironment{#1}%
     {\linenomath\csname old#1\endcsname}%
     {\csname oldend#1\endcsname\endlinenomath}}%
\newcommand*\patchBothAmsMathEnvironmentsForLineno[1]{%
  \patchAmsMathEnvironmentForLineno{#1}%
  \patchAmsMathEnvironmentForLineno{#1*}}%
\AtBeginDocument{%
\patchBothAmsMathEnvironmentsForLineno{equation}%
\patchBothAmsMathEnvironmentsForLineno{align}%
\patchBothAmsMathEnvironmentsForLineno{flalign}%
\patchBothAmsMathEnvironmentsForLineno{alignat}%
\patchBothAmsMathEnvironmentsForLineno{gather}%
\patchBothAmsMathEnvironmentsForLineno{multline}%
}

\captionsetup{font={bf,small},skip=0.25\baselineskip}
\captionsetup[subfigure]{font={bf,small}, skip=1pt, singlelinecheck=false}

\usepackage{tgpagella}

\newtheorem{theorem}{Theorem}

\newcommand{\R}{\mathcal{R}_0}

%\counterwithin{table}{section}

%\usepackage{mathpazo} % math & rm
%\linespread{1.05}        % Palatino needs more leading (space between lines)
%\usepackage[scaled]{helvet} % ss
%\usepackage{courier} % tt
%\normalfont
%\usepackage[T1]{fontenc}

\title{Supplementary Information for \emph{False beliefs can bootstrap cooperative communities through social norms}}
\author[]{Bryce Morsky\thanks{morsky@sas.upenn.edu} }
\author[]{Erol Ak\c{c}ay\thanks{eakcay@sas.upenn.edu} }
\affil[]{University of Pennsylvania, Philadelphia, PA, USA}
\date{\today}

\begin{document}
\maketitle

\appendix

\renewcommand\thesection{SI-\arabic{section}}
\renewcommand\thefigure{SI-\arabic{figure}}
\setcounter{figure}{0}
\setcounter{equation}{0}
\renewcommand\theequation{SI.\arabic{equation}}

\section{Conditional cooperation in a public goods game} \label{app:public_goods_game}

Here we detail the derivation of the threshold behaviour basing the model off of \cite{traxler11} with some minor differences. Individuals within the community have a choice to donate to the public good or not. As such, player $i$ may donate at rate $p_i \in \{0,1\}$. Those who donate do so at a cost $c>0$. Players' utilities in the community are composed of a material utility and a relational utility, where the material utility is determined by the proportion of cooperation in the community, $\bar{p} = \sum_{i \in N} s_i/N$, and all costs incurred by the player, and the relational utility is a function of the difference between the expected material utility of the focal player and their belief about the average material utility earned by the other players within the community. Guilt is a potential relational utility. In the case of file-sharing, users were aware of their own upload to download ratio for some applications \citep{strahilevitz03}. As such, they would know how much they themselves were cooperating relative to their perception of the mean level of cooperation. In some applications, the panel showing this could not be hidden.

The material utility for player $i$ in the community is
\begin{equation}
    u^m_i(p_i,\bar{p}) = b\bar{p} - c p_i,
\end{equation}
where $b>1$ is the benefit. The relational utility, $u^r_i(p_i,q_i)$, is a function of a player's belief of what others are doing, $q_i$, and the action they take, $p_i$. We assume that $u^r_i$ is increasing with respect to $p_i$. Let $\theta_i$ be a norm sensitivity parameter for player $i$ (we will assume that $\theta_i \geq 0$, though it could be negative for antisocial individuals). Then, the total expected utility of player $i$ is
\begin{equation}
    u_i(p_i,q_i) = b q_i - c p_i + \theta_i u^r_i(p_i,q_i).
\end{equation}

%Assuming that $u^r_i$ is increasing with respect to $p_i$ and $q_i$,
A player will donate if $u_i(1,q_i) > u_i(0,q_i)$, i.e.\
\begin{equation}
    \theta_i > \frac{c}{u^r_i(1,q_i) - u^r_i(0,q_i)}.
\end{equation}
Thus, player $i$ can increase their utility by cooperating if they believe that a sufficient number of other players are cooperating (i.e.\ they are a conditional cooperator).

Consider a continuous probability distribution of $\theta_i$ with cumulative distribution function $\Phi(\theta)$. Then, the proportion of individuals that cooperate given some $q_i$ is
\begin{equation}
    F(q_i) = 1 - \Phi \! \left(\frac{c}{u^r_i(1,q_i) - u^r_i(0,q_i)}\right).
\end{equation}
In the main text, we consider $F$ to be the CDF of a normal distribution and that there are two groups with different beliefs, $q_i$: $\bar{p}$ and $\hat{q}$.

\section{Analysis of the model}

\subsection{Derivation of the model} \label{app:derivation}

When interacting with other naive individuals, naive insiders become savvy at rate $\ell(\hat{q}-q)$. And, when interacting with savvy individuals, naive insider become savvy at rate $\ell(\hat{q}-p)$. Averaged across the insider population, the rate is $\ell((\hat{q}-q)(1-y) + (\hat{q}-p)y) = \ell(\hat{q} - \bar{p})$. i.e.\ the rate at which a naive insider becomes savvy is proportional to the difference between their expectations and reality. The equations for the compartmental model are:
\begin{align}
    \dot{S} &= \varphi D - \iota (X+Y)\frac{S}{K}, \\
    \dot{D} &= \omega(\hat{q} - \bar{p})Y - \varphi D, \\
    \dot{X} &= \iota (X+Y)\frac{S}{K} - \ell(\hat{q} - \bar{p})X, \\
    \dot{Y} &= (\hat{q} - \bar{p})(\ell X - \omega Y),
\end{align}
where $D$ is the number of discouraged outsiders, $X$ is the number of naive insiders, and $Y$ is the number of savvy insiders. We rewrite our system to be in terms of the number of insiders, $I=X+Y$, and the proportion of savvy insiders, $y=Y/I$. We can determine the dynamics for $I$ as follows:
\begin{equation}
    \dot{I} = \dot{X} + \dot{Y} = \iota I\frac{S}{K} - \ell(\hat{q} - \bar{p})X + (\hat{q} - \bar{p})(\ell X - \omega Y) = \iota I\frac{S}{K} - \omega(\hat{q}-\bar{p})y I.
\end{equation}
And, the dynamics for $y$ can be derived as follows:
\begin{align}
    \dot{y} = \frac{\dot{Y}}{I} - \frac{Y\dot{I}}{I^2} &= (\hat{q} - \bar{p})(\ell(1-y) - \omega y) - \iota y\frac{S}{K} + \omega(\hat{q}-\bar{p})y^2 \notag \\
    &= (\hat{q}-\bar{p})(1-y)(\ell - \omega y) - \iota y\frac{S}{K}.
\end{align}
Combining these equations with $\dot{S}$ and $\dot{p}$ and substituting in $D=K-S-I$, $I=X+Y$, and $y=Y/I$ gives us:
\begin{align}
    \dot{S} &= \varphi (K-S-I) - \iota I\frac{S}{K}, \\
    \dot{I} &= \iota I\frac{S}{K} - \omega(\hat{q}-\bar{p})yI, \\
    \dot{y} &= (\hat{q}-\bar{p})(1-y)(\ell - \omega y) - \iota y\frac{S}{K}, \\
    \dot{p} &= F(\bar{p}) - p.
\end{align}

\subsection{Stability of equilibria} \label{app:stability}

Here we discuss the stability conditions for equilibria. To begin with, consider the boundary equilibria (i.e.\ cases where $I^* = 0$ or $1$) and then the stability of the internal equilibria (i.e.\ cases where $S*>0$ and $I^*>0$).

\subsubsection{Stability of all insiders in the coordination dilemma}
\begin{theorem} \label{app:allin_stability}
For the coordination game, the high cooperation equilibrium, $(S^*, I^*, y^*, p^*) = (0, K, y^* \in [0,1], \hat{q})$ is stable.
\end{theorem}
\begin{proof}
Consider the Jacobian evaluated at this equilibrium,
\begin{equation}
    J^* = \begin{bmatrix}
        -\varphi & -\varphi-\iota & 0 & 0 \\
        \iota & 0 & 0 & \omega Ky^{*2} \\
        -\iota \frac{y^*}{K} & 0 & 0 & (y^{*2}-y^*)(\ell-\omega y^*) \\
        0 & 0 & 0 & f(\hat{q})y^*-1
    \end{bmatrix}.
\end{equation}
\noindent The eigenvalues are $-\varphi$, $-\iota$, $0$, and $f(\hat{q})y^*-1 \leq f(\hat{q})-1 < 0$. But for the zero eigenvalue, these are all negative. Further, the centre eigenspace corresponds to the $y$-axis. Thus the equilibrium set is stable.
\end{proof}

\subsubsection{Stability of the crash equilibrium for the cooperation dilemma}
\begin{theorem} \label{app:crash_stability}
If $\R < 1$ and $f(\bar{p}^*)<1$ for $y^*$ and $p^*$ such that $(\hat{q}-\bar{p}^*)(1-y^*)(\ell - \omega y^*) - \iota y^* = 0$ and $p^*=F(\bar{p}^*)$, then $(S^*,I^*,y^*,p^*) = (K,0,y^*,p^*)$ is attracting.
\end{theorem}
\begin{proof}

Though the model is not defined at $(S^*,I^*)=(K,0)$, we may find $y^*$ as the solution to
\begin{align}
    \lim_{S \to K} \dot{y} &= (\hat{q}-\bar{p})(1-y)(\ell - \omega y) - \iota y \notag \\
    &= \omega(q-p)y^3 + (\omega(\hat{q}+p-2q) - \ell(q-p))y^2 \notag \\
    &+ (\ell(2q-p-\hat{q}) - \omega(\hat{q}-q) - \iota)y + \ell(\hat{q}-q) = 0.
\end{align}
% Number of positive solutions to y* by Descartes' rule of signs
% + ? ? +
% - ? ? +
% + + + + 0
% - + - + 3,0
% + + - + 2,0
% - + + + 1
% + - + + 2,0
% - - - + 1
% + - - + 2,0
% - - + + 1
Note that by Descartes' rule of signs, if $\omega(\hat{q}+p-2q) > \ell(q-p)$ and $\ell(2q-p-\hat{q}) > \omega(\hat{q}-q) + \iota$, then there is no positive root. With $y^*$ we may find $p^*$. The Jacobian evaluated at $(K,0,y^*,p^*)$ is
{\small
%\setlength{\arraycolsep}{2.5pt} % default: 5pt
\medmuskip = 1mu
\begin{equation}
    J^* = \begin{bmatrix}
            -\varphi & -\varphi-\iota & 0 & 0 \\
            0 & \iota - \omega(\hat{q}-\bar{p}^*)y & 0 & 0 \\
            -\frac{\iota y^*}{K} & 0 & (q-\hat{q})(\omega-\ell y^*) + (p^*-q)(\omega+(\ell-\omega)y^*)y^* & y^*(y^*-1)(\ell-\omega y^*) \\
            0 & 0 & (p^*-q)f(\bar{p}^*) & y^*f(\bar{p}^*)-1
        \end{bmatrix}.
\end{equation}}
And, the characteristic polynomial of $J^*$ is
\begin{equation}
    \det(J^*-\lambda I) = \omega(\hat{q}-\bar{p}^*)(\lambda+\varphi)(\lambda + 1 - \R)(\lambda^2 - (j_{33}+j_{44})\lambda + j_{33}j_{44}-j_{34}j_{43}),
\end{equation}
where $j_{ij} \in J$. $-(j_{33}+j_{44})>0$, since $j_{33}<0$ and $j_{44}<0$. Further, if $f(\bar{p}^*)<1$, then
\begin{align}
    j_{33}j_{44}-j_{34}j_{43} &= \Big((\hat{q}-q)(\omega-\ell y^*) + (q-p^*)(\omega+(\ell-\omega)y^*)y^*\Big)(1-y^*f(\bar{p}^*)) \notag \\
    &- y^*(1-y^*)(\ell - \omega y^*)(q-p^*)f(\bar{p}^*) \notag \\
    &\geq (q-p^*)\Big((\omega+(\ell-\omega)y^*)y^* - \ell(1 - y + y^2)y^*f(\bar{p}^*)\Big) \notag \\
    &> (q-p^*)\Big((\omega+(\ell-\omega)y^*)y^* - \ell(1 - y + y^2)y^*\Big) \notag \\
    &= (q-p^*)y^*(1-y^*)(\omega + \ell y^*) > 0.
\end{align}
Therefore, combined with $\R<1$, we have that all eigenvalues are negative and thus this state is attracting.
\end{proof}

\subsubsection{Stability of internal equilibria}
Now consider the internal equilibria (i.e.\ $I, S \in (0,1)$):
\begin{align}
    S^* &= \frac{K}{\R}, \\
    I^* &= K\frac{\R-1}{\R+\iota/\varphi}, \\
    y^* &= \frac{\ell}{\ell+\omega}, \\
    p^* &= F(\bar{p}^*),
\end{align}
which exist if $\R>1$. We begin with a necessary, but not sufficient, theorem for stability, and follow with some numerical results.

\begin{theorem}
For an internal equilibrium, if $y^*f(\bar{p}^*) \geq 1$, then the equilibrium cannot be stable.
\end{theorem}
\begin{proof}
The Jacobian evaluated at these equilibria is
{\small
%\setlength{\arraycolsep}{2.5pt} % default: 5pt
\medmuskip = 1mu
\begin{align}
    J^* &= \begin{bmatrix}
            -\varphi-\iota\frac{I^*}{K} & -\varphi-\iota\frac{S^*}{K} & 0 & 0 \\
            \iota\frac{I^*}{K} & 0 & -\omega(\hat{q}-q + 2(q-p^*)y^*)I^* & \omega I^*y^{*2} \\
            -\iota\frac{y^*}{K} & 0 & -(\hat{q}-q)(\ell + \omega(1-y^*)) - (q-p^*)(\ell-2(\ell-\omega)y^*)y^* & -y(1-y)(\ell - \omega y) \\
            0 & 0 & -(q-p^*)f(\bar{p}^*) & y^*f(\bar{p}^*)-1
        \end{bmatrix} \notag \\
        &= \begin{bmatrix}
                -j_1 & -j_2 & 0 & 0 \\
                j_3 & 0 & -j_4 & j_5 \\
                -j_6 & 0 & -j_7 & -j_8 \\
                0 & 0 & -j_9 & -j_{10}
            \end{bmatrix}. \label{app:Jacobian_poly}
\end{align}}
Here we represent the elements of $J^*$ with $j_i>0$. Note that for $j_7$ we have substituted $\iota S^*/K = \omega(\hat{q} - \bar{p}^*)y^*$ to simplify the expression. Stability can be determined by the Routh-Hurwitz criteria. These conditions for our system are:
\begin{align}
    &a_3 = j_1 + j_7 + j_{10} > 0, \label{app:RouthHurwitz_a3} \\
    &a_2 = j_2 j_3 + j_1 j_7 + j_1 j_{10} + j_7 j_{10} - j_8 j_9 > 0, \label{app:RouthHurwitz_a2} \\
    &a_1 = j_2(j_4 j_6 + j_3(j_7 + j_{10})) + j_1(j_7 j_{10} - j_8 j_9) > 0, \label{app:RouthHurwitz_a1} \\
    &a_0 = j_2(j_6(j_5 j_9 + j_4 j_{10}) + j_3(j_7 j_{10} - j_8 j_9)) > 0, \label{app:RouthHurwitz_a0} \\
    &a_1(a_2a_3-a_0) - a_0a_3^2>0, \label{app:RouthHurwitz_cond}
\end{align}
where $a_i$ are the coefficients of the characteristic polynomial $P(\lambda) = \sum_0^n a_n\lambda^n$ of $J^*$. Note that
\begin{align}
    a_0 &= j_2\Big( (j_5j_6 - j_3j_8)j_9 + (j_4j_6+j_3j_7)j_{10} \Big) \notag \\
    &= j_2\left( (\omega y^{*2} - (1-y^*)(\ell-\omega y^*))\frac{\iota I^*y^*j_9}{K} + (j_4j_6+j_3j_7)j_{10} \right) \notag \\
    &= j_2\left( \left(\frac{\ell\omega}{\ell+\omega}- \frac{\ell\omega}{\ell+\omega}\right)\frac{\iota I^*y^*j_9}{K} + (j_4j_6+j_3j_7)j_{10} \right) \notag \\
    &= j_2(j_4j_6+j_3j_7)(1-y^*f(\bar{p}^*)).
\end{align}
If $y^*f(\bar{p}^*) \geq 1$, then $a_0 \leq 0$ and the state cannot be stable. Thus, so long as $y^*f(\bar{p}^*) < 1$, the equilibrium can be stable. Note that this is a necessary, but not sufficient, condition for stability.
\end{proof}

\begin{figure}[!htb]
    \centering
    \begin{subfigure}[]{0.325\columnwidth}
        \caption{}
        \includegraphics[width=\columnwidth]{figures/figSI-1a.png}
        \label{app:fig:coord_iotaVell}
    \end{subfigure}
    \begin{subfigure}[]{0.325\columnwidth}
        \caption{}
        \includegraphics[width=\columnwidth]{figures/figSI-1b.png}
        \label{app:fig:coord_iotaVomega}
    \end{subfigure}
    \begin{subfigure}[]{0.325\columnwidth}
        \caption{}
        \includegraphics[width=\columnwidth]{figures/figSI-1c.png}
        \label{app:fig:coord_iotaVphi}
    \end{subfigure} \\
    \begin{subfigure}[]{0.325\columnwidth}
        \caption{}
        \includegraphics[width=\columnwidth]{figures/figSI-1d.png}
        \label{app:fig:coord_ellVomega}
    \end{subfigure}
    \begin{subfigure}[]{0.325\columnwidth}
        \caption{}
        \includegraphics[width=\columnwidth]{figures/figSI-1e.png}
        \label{app:fig:coord_phiVell}
    \end{subfigure}
    \begin{subfigure}[]{0.325\columnwidth}
        \caption{}
        \includegraphics[width=\columnwidth]{figures/figSI-1f.png}
        \label{app:fig:coord_phiVomega}
    \end{subfigure} \\
    \begin{minipage}{\columnwidth}
        \centering
        \includegraphics[width=0.67\columnwidth]{figures/figSI-1 legend.png}
    \end{minipage} \\
    \caption{Here we plot the qualitative behaviour of the coordination dilemma model across parameter space. We observe the stable high cooperation equilibrium either alone (in grey), with a stable interior point (black), and with a stable crash equilibrium (orange). The default values are $\iota=\varphi=0.05$, $\ell=1$, and $\omega=0.1$. These give us $\omega/\ell=0.1$, where the two interior equilibria can exist. Stability is determined by the Routh-Hurwitz criteria (Inequalities \ref{app:RouthHurwitz_a3}-\ref{app:RouthHurwitz_cond}) and Theorem \ref{app:community_crash}.} \label{app:fig:coord_qual}
\end{figure}

We numerically explored the existence and stability of equilibria across parameter space using the Routh-Hurwitz criteria (Inequalities \ref{app:RouthHurwitz_a0}-\ref{app:RouthHurwitz_cond}) and Theorem \ref{app:crash_stability}. Figures \ref{app:fig:coord_qual} and \ref{app:fig:coop_qual} summarize the impact of the parameters, qualitatively, for the coordination and cooperation dilemmas, respectively. For the coordination dilemma, we observe that increasing $\ell$ can result in the emergence of interior equilibria as well as the system crashing from the single high cooperation equilibrium (Figure \ref{app:fig:coord_iotaVell} and \ref{app:fig:coord_ellVomega}). $\omega$ has the opposite effect; decreasing it can result in the emergence of such equilibria (Figure \ref{app:fig:coord_iotaVomega} and \ref{app:fig:coord_ellVomega}). Notice that for some areas of parameter space, we must traverse the regime with crashing to move from the two non-crashing stable equilibria regime to the sole high cooperation stable equilibrium regime. Varying $\varphi$ has no effect on the qualitative nature of the system here.

\begin{figure}[!htb]
    \centering
    \begin{subfigure}[]{0.325\columnwidth}
        \caption{}
        \includegraphics[width=\columnwidth]{figures/figSI-2a.png}
        \label{app:fig:coop_iotaVell}
    \end{subfigure}
    \begin{subfigure}[]{0.325\columnwidth}
        \caption{}
        \includegraphics[width=\columnwidth]{figures/figSI-2b.png}
        \label{app:fig:coop_iotaVomega}
    \end{subfigure}
    \begin{subfigure}[]{0.325\columnwidth}
        \caption{}
        \includegraphics[width=\columnwidth]{figures/figSI-2c.png}
        \label{app:fig:coop_iotaVphi}
    \end{subfigure} \\
    \begin{subfigure}[]{0.325\columnwidth}
        \caption{}
        \includegraphics[width=\columnwidth]{figures/figSI-2d.png}
        \label{app:fig:coop_ellVomega}
    \end{subfigure}
    \begin{subfigure}[]{0.325\columnwidth}
        \caption{}
        \includegraphics[width=\columnwidth]{figures/figSI-2e.png}
        \label{app:fig:coop_phiVell}
    \end{subfigure}
    \begin{subfigure}[]{0.325\columnwidth}
        \caption{}
        \includegraphics[width=\columnwidth]{figures/figSI-2f.png}
        \label{app:fig:coop_phiVomega}
    \end{subfigure} \\
    \begin{minipage}{\columnwidth}
        \centering
        \includegraphics[width=0.9\columnwidth]{figures/figSI-2 legend.png}
    \end{minipage} \\
    \caption{Here we plot the qualitative behaviour of the cooperation dilemma model across parameter space. We observe cycling (turquoise), one stable interior equilibrium either (grey), two stable interior equilibria (black), only the crashing equilbirium (red), and stable interior and crashing equilibria (orange). The default values are $\iota=\varphi=0.5$ and $\ell=\omega=1$. Stability is determined by the Routh-Hurwitz criteria (Inequalities \ref{app:RouthHurwitz_a3}-\ref{app:RouthHurwitz_cond}) and Theorem \ref{app:community_crash}.} \label{app:fig:coop_qual}
\end{figure}

For the cooperation dilemma, Figure \ref{app:fig:coop_qual}, we observe a variety of affects of the parameters on the qualitative behaviours the system can have. Increasing $\iota$ and decreasing $\ell$ can pull us from regimes that feature crashing to ones that do not (Figures \ref{app:fig:coop_iotaVell}-\ref{app:fig:coop_iotaVphi}). The intuition behind these results comes from noting that $\R$ increases/decreases with respect to $\iota$/$\ell$. Varying $\iota$ and $\ell$ can also take us through two other regimes, namely the cycling and two stable interior equilibria regimes. In the cycling regime, we find that no equilibria are stable. We verified through numerical simulations that we observe cycling here. Our figures do not, however, show all regions where cycling can occur. For example, we can have a cycle along with a stable fixed point as shown in Figure 8a of the main manuscript, and thus cycling is possible in the other regimes depicted here.

We discussed the roles of $\ell$ and $\omega$ on the community size in Figure 6 of the main manuscript. In Figure \ref{app:fig:coop_ellVomega}, we see that the two stable equilibria regime is observed for intermediate values of $\ell$ vs.\ $\omega$. For higher or lower values of these parameters, we only observe one stable equilibrium. Finally, in Figures \ref{app:fig:coop_phiVell} and \ref{app:fig:coop_phiVomega}, we observe that reducing $\varphi$ can result in cycling when $\omega/\ell$ is low. However, if $\omega/\ell$ is too low, we will have a stable interior equilibrium.

\section{Community crashing in the coordination dilemma} \label{app:community_crash}

\begin{figure}[!htbp]
    \centering
    \begin{subfigure}[]{0.49\columnwidth}
        \caption{}
        \includegraphics[width=\columnwidth]{figures/figSI-3a.png}
        \label{app:fig:crash_coord_iota_ell1omega1phi1}
    \end{subfigure}
    \begin{subfigure}[]{0.49\columnwidth}
        \caption{}
        \includegraphics[width=\columnwidth]{figures/figSI-3b.png}
        \label{app:fig:crash_coord_ell_iota01omega1phi1}
    \end{subfigure} \\
    \begin{subfigure}[]{0.49\columnwidth}
        \caption{}
        \includegraphics[width=\columnwidth]{figures/figSI-3c.png}
        \label{app:fig:crash_coord_omega_iota01ell1phi1}
    \end{subfigure}
    \caption{The parameters $\iota$, $\ell$, and $\omega$ (columns 1-3, respectively) determine whether or not the community may crash. (\textbf{a}) Below the threshold $\iota^*$, the community can crash, and above it, it cannot. Here the parameters are $\ell=\omega=\varphi=1$. (\textbf{b}) Above the threshold $\ell^*$, the community can crash, and below it, it cannot. Here the parameters are $\iota=0.1$ and $\omega=\varphi=1$. (\textbf{c}) For intermediate $\omega$, between $\omega_1^*$ and $\omega_2^*$, the community can crash. Outside of this window, it cannot. Here the parameters are $\iota=0.1$ and $\ell=\varphi=1$. The solid black and dashed magenta curves represent the stable and unstable equilibria, respectively, while the dotted lines mark qualitative changes in the system.} \label{app:fig:coord_crash}
\end{figure}

Figure \ref{app:fig:coord_crash} plots the effects of different parameters on the existence of the crashing state for the coordination dilemma. We observe similar qualitative results to the cooperation dilemma; the community crashes for sufficiently low inflow, high learning, and intermediate outflow rates. Our observation on hysteresis is also applicable here, and more dramatic though less surprising as this is a coordination dilemma. One noticeable difference between the two dilemmas, however, is that community crashing cannot be globally stable here (due to Theorem \ref{app:allin_stability}).

\bibliographystyle{apacite}
\bibliography{napster}
\end{document}
